# Supplementary material for: First Annual Report for Robot‐Assisted Surgery Based on the National Clinical Database 2019 in Japan: Report on Three Major Gastrointestinal Fields
Source: Asian J Endosc Surg. 2026 Jan 22;19(1):e70220. doi: 10.1111/ases.70220 (PMC12827836; doi:10.1111/ases.70220)
Supplement: Supplementary file 1 — Table S1: Detail of esophagectomy. Table S2: Lateral lymph node dissection in proctectomy. [file ASES-19-e70220-s001.xlsx]

## Sheet: Table 1
	Table 1 Patient characteristics
				Esophagectomy		Gastrectomy					Proctectomy
				All procedures		All procedures	DG	TG	PG		All procedures	AR	ISR	APR
				N＝530		N=2,295	N=1,682	N=323	N=290		N=3,269	N=2,590	N=231	N=356
	Sex	Female		118 (22.3%)		763 (33.2%)	588 (35.0%)	100 (31.0%)	75 (25.9%)		1,151 (35.2%)	921 (35.6%)	70 (30.3%)	137 (38.5%)
		Male		412 (77.7%)		1,532 (66.8%)	1,094 (65.0%)	223 (69.0%)	215 (74.1%)		2,118 (64.8%)	1,669 (64.4%)	161 (69.7%)	219 (61.5%)
	Age	≤ 59		123 (23.2%)		471 (20.5%)	57 (19.7%)	344 (20.5%)	70 (21.7%)		930 (28.4%)	94 (40.7%)	763 (29.5%)	58 (16.3%)
		60-64		91 (17.2%)		247 (10.8%)	29 (10.0%)	180 (10.7%)	38 (11.8%)		413 (12.6%)	29 (12.6%)	334 (12.9%)	45 (12.6%)
		65-69		124 (23.4%)		376 (16.4%)	43 (14.8%)	275 (16.3%)	58 (18.0%)		576 (17.6%)	42 (18.2%)	465 (18.0%)	55 (15.4%)
		70-74		106 (20.0%)		496 (21.6%)	51 (17.6%)	367 (21.8%)	78 (24.1%)		581 (17.8%)	40 (17.3%)	464 (17.9%)	70 (19.7%)
		75-79		61 (11.5%)		392 (17.1%)	55 (19.0%)	286 (17.0%)	51 (15.8%)		432 (13.2%)	19 (8.2%)	330 (12.7%)	62 (17.4%)
		≥80		25 (4.7%)		313 (13.6%)	55 (19.0%)	230 (13.7%)	28 ( 8.7%)		337 (10.3%)	7 (3.0%)	234 (9.0%)	66 (18.5%)
	Preoperative treatment	ESD		30 (5.7%)		237 (10.3%)	186 (11.1%)	14 (4.3%)	37 (12.8%)		N/A	N/A	N/A	N/A
		Chemotherapy		254 (47.9%)		71 (3.1%)	32 (1.9%)	31 (9.6%)	8 (2.8%)		252 (7.7%)	153 (5.9%)	44 (19.0%)	41 (11.5%)
		Chemoradiation		24 (4.5%)		N/A	N/A	N/A	N/A		191 (5.8%)	86 (3.3%)	27 (11.7%)	72 (20.2%)
		Radiation		0		N/A	N/A	N/A	N/A		21 (0.6%)	8 (0.3%)	1 (0.4%)	12 (3.4%)
		None		207 (39.1%)		1,898 (82.7%)	1,400 (83.2%)	263 (81.4%)	235 (81.0%)		2,754 (84.2%)	2,302 (88.9%)	157 (68.0%)	226 (63.5%)
		Missing		15 (2.8%)		89 (3.9%)	64 (3.8%)	15 (4.6%)	10 (3.4%)		51 (1.6%)	41 (1.6%)	2 (0.9%)	5 (1.4%)
	pStage	≤ Stage I		234（44.2%）		1460 (63.6%)	1142 (67.9%)	133 (41.2%)	185 (63.8%)		1109 (33.9%)	904 (34.9%)	99 (42.9%)	81 (22.8%)
		Stage II		100（18.9%）		425 (18.5%)	301 (17.9%)	75 (23.2%)	49 (16.9%)		739 (22.6%)	581 (22.4%)	42 (18.2%)	94 (26.4%)
		Stage III		109（20.6%）		302 (13.2%)	182 (10.8%)	92 (28.5%)	28 (9.7%)		989 (30.3%)	815 (31.5%)	58 (25.1%)	90 (25.3%)
		Stage IV		56（10.6%）		52 (2.3%)	30 (1.8%)	16 (5.0%)	6 (2.1%)		248 (7.6%)	183 (7.1%)	8 (3.5%)	40 (11.2%)
		Stage X		22 (4.2%)		56 (2.4%)	27 (1.6%)	7 (2.2%)	22 (7.6%)		47 (1.4%)	33 (1.3%)	5 (2.2%)	7 (2.0%)
		Others		9 (1.7%)		N/A	N/A	N/A	N/A		137 (4.2%)	74 (2.9%)	19 (8.2%)	44 (12.4%)
	ESD, endoscopic submucosal dissection; DG, distal gastrectomy; TG, total gastrectomy; PG, proximal gastrectomy; AR, anterior resection; ISR, intersphincteric resection; APR, abdominoperineal resection; N/A, not applicable.
	Distal gastrectomy included pylorus-preserving gastrectomy (N=48).
	All procedures of esophagectomy = Subtotal esophagectomy + Lower esophagectomy + Pharyngolaryngo-esophagectomy + Others
	All procedures of gastrectomy = DG + TG + PG
	All procedures of proctectomy = AR + ISR + APR + Hartman + TAMIS

## Sheet: Table2
	Table 2 Surgical details
				Esophagectomy		Gastrectomy					Proctectomy
				All procedures		All procedures	DG	TG	PG		All procedures	AR	ISR	APR
				N＝530		N=2,295	N=1,682	N=323	N=290		N=3,269	N=2,590	N=231	N=356
	ESSQ‐qualified surgeon	Yes		509 (96.0%)		2,280 (99.3%)	1,670 (99.3%)	320 (99.1%)	290 (100.0%)		3,236 (99.0%)	2,558 (98.8%)	230 (99.6%)	356 (100.0%)
		No		17 (3.2%)		15 (0.7%)	12 (0.7%)	3 (0.9%)	0 (0.0%)		33 (1.0%)	32 (1.2%)	1 (0.4%)	0
		Missing		4 (0.8%)		0	0	0	0		0	0	0	0
	Type of surgical robot	DVSS S		13 (2.5%)		50 (2.2%)	37 (2.2%)	6 (1.9%)	7 (2.4%)		22 (0.7%)	19 (0.7%)	1 (0.4%)	1 (0.3%)
		DVSS Si		108 (20.4%)		731 (31.9%)	542 (32.2%)	97 (30.0%)	92 (31.7%)		986 (30.2%)	809 (31.2%)	46 (19.9%)	102 (28.7%)
		DVSS X		1 (0.2%)		44 (1.9%)	35 (2.1%)	3 (0.9%)	6 (2.1%)		85 (2.6%)	74 (2.9%)	2 (0.9%)	6 (1.7%)
		DVSS Xi		404 (76.2%)		1,468 (64.0%)	1,067 (63.4%)	216 (66.9%)	185 (63.8%)		2,169 (66.4%)	1,684 (65.0%)	182 (78.8%)	245 (68.8%)
		Missing		4 (0.8%)		2 (0.1%)	1 (0.1%)	1 (0.3%)	0		7 (0.2%)	4 (0.2%)	0 (0.0%)	2 (0.6%)
	Median operation time	min		273 (215-330)*		358 (298-430)	340 (287-407)	433 (365-535)	395 (342-458)		348 (272-440)	332 (261-419)	423 (351-543)	411 (335-537)
	Median blood loss	ml		124 (60-238)		20 (5-50)	15 (5-43)	32.5 (10-98)	40 (10-116)		15 (3-50)	10 (0-36)	50 (15-120)	80 (30-198.5)
	Lymph node dissection	D0		5 (0.9%)		11 (0.5%)	6 (0.4%)	0	5 (1.7%)		15 (0.5%)	5 (2.2%)	5 (0.2%)	5 (1.4%)
		D1		8 (1.5%)		1375 (59.9%)	982 (58.4%)	118 (36.5%)	275 (94.8%)		8 (0.2%)	0	2 (0.1%)	5 (1.4%)
		D2		296 (55.8%)		909 (39.6%)	694 (41.3%)	205 (63.5%)	10 (3.4%)		589 (18.0%)	54 (23.4%)	462 (17.8%)	55 (15.4%)
		Missing		12 (2.3%)		0	0	0	0		0	0	0	0
		D3		209 (39.4%)		N/A	N/A	N/A	N/A		2,657 (81.3%)	172 (74.5%)	2,121 (81.9%)	291 (81.7%)
	Intraoperative transfusion			49 (9.2%)		38 (1.7%)	22 (1.3%)	8 (2.5%)	8 (2.8%)		49 (1.5%)	30 (1.2%)	2 (0.9%)	13 (3.7%)
	Intraoperative adverse events			16 (3.0%)		24 (1.0%)	15 (0.9%)	5 (1.5%)	4 (1.4%)		44 (1.3%)	22 (0.8%)	17 (7.4%)	3 (0.8%)
	Open conversion			2 (0.4%)		16 (0.7%)	6 (0.4%)	8 (2.5%)	2 (0.7%)		12 (0.4%)	9 (0.3%)	0	1 (0.3%)
	R0 resection			487 (91.9%)		2,203 (96.0%)	1,631 (97.0%)	303 (93.8%)	269 (92.8%)		3,073 (94.0%)	2,478 (95.7%)	218 (94.4%)	302 (84.8%)
	ESSQ, the Endoscopic Surgical Skill Qualification System of the Japanese Society of Endoscopic Surgery; DG, distal gastrectomy; TG, total gastrectomy; PG, proximal gastrectomy;
	AR, anterior resection; ISR, intersphincteric resection; APR, abdominoperineal resection; TAMIS, transanal minimally invasive surgery; N/A, not applicable; DVSS, da Vinci surgical system
	All procedures of esophagectomy = Subtotal esophagectomy + Lower esophagectomy + Pharyngolaryngo-esophagectomy + Others
	All procedures of gastrectomy = DG + TG + PG
	All procedures of proctectomy = AR + ISR + APR + Hartman + TAMIS
	All procedures of proctectomy = AR + ISR + APR + Hartman + TAMIS
	*Operation time for thoracoscopy

## Sheet: Table 3
	Table 3 Postoperative outcomes
			Esophagectomy		Gastrectomy					Proctectomy
			All procedures		All procedures	DG	TG	PG		All procedures	AR	ISR	APR
			N＝530		N=2,295	N=1,682	N=323	N=290		N=3,269	N=2,590	N=231	N=356
	Morbidity ≥ Grade II		230 (43.4%)		280 (12.2%)	175 (10.4%)	58 (18.0%)	47 (16.2%)		684 (20.9%)	493 (19.0%)	49 (21.2%)	111 (31.2%)
	Morbidity ≥ Grade IIIa		123 (23.2%)		113 (4.9%)	65 (3.9%)	27 (8.4%)	21 (9.2%)		306 (9.4%)	230 (8.9%)	15 (6.5%)	45 (12.6%)
	LPHS		23 (17-32)		10 (8-13)	10 (8-12)	11 (9-14)	11 (9-15)		12 (9-18)	12 (9-16)	15 (11-20)	17 (13-23)
	Readmission within 30 days after surgery		7 (1.3%)		46 ( 2.0%)	36 ( 2.1%)	5 ( 1.5%)	5 ( 1.7%)		101 ( 3.1%)	83 ( 3.2%)	4 ( 1.7%)	11 ( 3.1%)
	Postoperative mortality*		3 (0.6%)		10 ( 0.4%)	5 ( 0.3%)	2 ( 0.6%)	3 ( 1.0%)		11 ( 0.3%)	6 ( 0.2%)	0 ( 0.0%)	3 ( 0.8%)
	LHPS, length of postoperative hospital stay; DG, distal gastrectomy; TG, total gastrectomy; PG, proximal gastrectomy; AR, anterior resection; ISR, intersphincteric resection; APR, abdominoperineal resection.
	*Postoperative mortality includes deaths during hospitalization (up to 90 days post-surgery) and deaths within 30 days post-discharge
	Distal gastrectomy included pylorus-preserving gastrectomy (N=48).
	All procedures of esophagectomy = Subtotal esophagectomy + Lower esophagectomy + Pharyngolaryngo-esophagectomy + Others
	All procedures of gastrectomy = DG + TG + PG
	All procedures of proctectomy = AR + ISR + APR + Hartman + TAMIS

## Sheet: Suppl. Table 1
	Supplemental Table 1 Detail of esophagectomy
			N (%)
	Operative procedure	Subtotal esophagectomy	517 (97.5%)
		Lower esophagectomy	5 (0.9%)
		Pharyngolaryngo-esophagectomy	1 (0.2%)
		Others	3 (0.6%)
		Missing	4 (0.8%)
	Thoracic approach	Transthoracic	490 (92.5%)
		Transhiatal	34 (6.4%)
		Transcervical	1 (0.2%)
		Others	1 (0.2%)
		Missing	4 (0.8%)
	Abdominal approach	Robot-assisted	195 (36.8%)
		Laparoscopy	259 (48.9%)
		Open	76 (14.3%)

## Sheet: Suppl. Table 2 
	Supplemental Table 2 Lateral lymph node dissection in proctectomy
			Proctectomy
			All procedures	AR	ISR	APR
			N=3,269	N=2,590	N=231	N=356
	Lateral lymph node dissection	Yes	433 (13.2%)	251 (9.7%)	57 (24.7%)	109 (30.6%)
		No	2,836 (86.8%)	2,339 (90.3%)	174 (75.3%)	247 (69.4%)
	AR, anterior resection; ISR, intersphincteric resection; APR, abdominoperineal resection; TAMIS, transanal minimally invasive surgery.
	All procedures of proctectomy = AR + ISR + APR + Hartman + TAMIS
